# Supplementary material for: Potential role of CSF cytokine profiles in discriminating infectious from non-infectious CNS disorders
Source: PLoS One. 2018 Oct 31;13(10):e0205501. doi: 10.1371/journal.pone.0205501 (PMC6209186; doi:10.1371/journal.pone.0205501)
Supplement: S1 Data — Cytokine values (pg/ml) for all clinical cases [C (controls), A (autoimmune disorders), MS (multiple sclerosis cases), LYMPH (lymphomas), GLIOMA (gliomas), and INFECT (infections)] and CSF WBC count (cells/μl), CSF protein (mg/dl) and CSF glucose (mg/dl) data are presented. (XLSX) [file pone.0205501.s007.xlsx]

## Sheet: Sheet1
					S1 Data. Anonymized data set PONE-D-18-07308R1
						C	C	C	C	C	C	C	A	A	A	A	A	A	A	A	MS	MS	MS	MS	LYMPH	LYMPH	LYMPH	LYMPH	LYMPH	LYMPH	GLIOMA	GLIOMA	GLIOMA	INFECT	INFECT	INFECT	INFECT	INFECT	INFECT	INFECT	INFECT	INFECT	INFECT	INFECT	INFECT	INFECT	INFECT	INFECT
						26	28	6	5	23	29	3	128	129	130	131	132	133	20	134	135	136	137	44	124	125	126	36	39	40	127	36	25	11	13	31	14	37	35	19	17	10	4	18	8	34	9	15
					Cytokines
						C	C	C	C	C	C	C	A	A	A	A	A	A	A	A	MS	MS	MS	MS-T	PBCL	PBCL	PBCL	PBCL	SBCL	SBCL	AA	GBM	GBM	LYME	STAPH	STREP	TB	TB-HIV	CRYPTO	CTYPTO	CRYPTO	TOXO	VIRUS	EV	HPeV	JCV	JCV-HIV	WNV
					EGF	2.82329	2.69677	2.92708	2.9	3.3	2.7	3.2	0	0	0	0	0	0	3.34354	0	0	0	0	0	4.13809	0	0	0	0	0	3.22197	3.10023	3.07715	2.927	2.9847	3.84993	3.50677	0	2.93278	2.92704	2.73125	3.04821	2.85784	3.14076	3.08866	0	2.89246	2.84056
					FGF-2	0	0	0	0	17.3	0	31.3	0	0	17.4796	0	0	0	53.512	0	10.5497	0	10.5497	0	62.3204	0	14.6711	41.8324	8.8732	36.5555	30.3314	39.5631	22.6823	35.1665	21.9335	56.6729	64.7912	35.4247	20.2272	0	11.7388	11.7388	8.18953	23.9323	10.2623	37.5886	0	0
					Eotaxin	0	0	0	2.7	0	0	6.3	0	0	8.27811	3.04163	0	0	3.12913	0	0	0	0	0	0	0	6.78641	0	0	0	0	0	0	6.38615	0	0	10.4149	0	0	0	0	4.01766	0	7.32288	0	0	0	0
					TGF-a	2.51564	2.03249	3.60255	2.9	3.5	3.4	3.5	1.63541	0	1.84988	0	0.614019	0	3.66305	0	0	1.25329	1.76136	2.39244	0.582682	0.0693886	0.859675	2.10679	1.70378	3.56024	4.32519	2.09108	3.38241	3.34362	3.58994	5.32683	5.50588	1.14277	3.09593	3.40397	4.25653	3.496	3.07844	3.59856	2.19449	0.386941	3.75233	3.27864
					G-CSF	6.80593	9.78157	14.1975	11.1	16.1	6.8	12.9	0	8.4656	58.651	40.1334	0	0	47.3267	0	0	0	0	0	42.1912	0	3.36434	2.96549	0	6.95186	994.712	40.6174	80.6564	40.7554	37.2614	131.745	1276.74	8.412	142.488	19.1167	17.9647	24.6537	13.338	766.582	22.8878	4.89804	16.3291	273.834
					Flt-3L	20.2766	23.4978	55.2264	19.4	16.2	28.7	75.6	83.0648	0	230.823	12.106	84.1467	0	48.1929	43.3363	0	0	0	17.5421	4.20157	0	130.582	53.6067	47.7779	60.1312	45.1815	16.0452	70.1838	75.207	54.0484	35.4412	36.5945	30.8245	43.665	78.0595	54.0205	85.6659	8.2484	34.1848	41.0311	28.2287	50.0424	37.6601
					GM-CSF	2.75672	1.30915	1.3573	1.5	3.8	2.1	8.6	10.6943	5.4592	19.4014	13.6596	9.12543	18.0146	7.45323	6.15787	0	3.53406	12.0904	0	15.9195	27.9327	14.531	0.778087	1.88988	1.98989	8.52456	7.49435	7.70241	6.61941	6.91999	15.4128	14.7907	0.277035	6.97839	5.41904	6.8361	5.46928	2.31701	10.5758	4.91335	0.680844	2.24029	2.29117
					Fractalkine	75.1913	49.5245	99.059	120.3	92.1	70.42	43.59	79.6715	79.7237	62.4087	76.0347	64.1854	37.4481	88.0687	48.6952	21.6559	18.8628	11.7047	28.3119	15.5383	26.3872	99.0619	55.0222	62.1794	119.305	83.0073	113.771	70.3778	123.112	131.903	93.9608	110.741	71.8859	89.5886	108.812	144.735	100.089	99.059	167.972	114.058	91.76	101.027	113.148
					Ifn-a2	6.55216	3.23399	5.54977	5.5	7.5	3.4	9.7	35.6809	0	328.737	18.7635	12.97	33.2549	9.56958	0	0	0	22.1755	1.60427	31.4181	19.4293	5.97226	0	5.67672	3.94932	9.31971	17.3407	6.78089	9.14704	8.07341	16.8485	66.9271	3.0672	5.87241	6.14036	6.68901	26.5243	5.77652	23.6549	7.56444	1.92714	5.64983	7.28845
					Ifn-g	0	2.02968	0	0	3.5	0	0	0	2.96651	0	1.66493	0	0	8.31058	0	0	0	0	0	0	0	0	0	0	0	8.38484	4.01875	6.14296	38.1347	29.9145	7.14393	19.8956	0	10.2585	7.31311	6.02353	11.0255	8.48257	26.2983	0	0	0	19.9982
					GRO	25.0676	15.2295	17.0042	6.7	83.2	10.6	23.6	6.12355	0	2181.13	20.3685	0	0	172.174	0	0	0	37.0287	34.4927	27.2375	0	213.062	20.9257	32.5354	13.2227	2828.5	209.332	5404.68	240.833	439.2	10000	608.638	11.818	164.775	93.9266	42.2299	101.288	35.4543	10000	15.2022	32.279	14.5664	107.7
					IL10	1.43749	2.45897	2.05241	1.6	3.5	1.6	4.4	1.90208	3.34462	34.921	0.590993	0	0	4.42895	0	0	0	0	2.45912	7.64321	0.591061	20.5224	10.7218	1.25658	1.25444	92.0251	6.03125	36.9593	146.923	26.177	54.7885	261.575	1.64907	11.3649	9.1734	11.5839	79.7992	9.83054	17.9836	2.92605	9.33008	2.1739	7.55083
					MCP3	6.41687	6.68669	6.07758	5.7	8.3	6	22.6	0	0	0	0	0	0	11.2981	0	0	0	0	0	0	0	0	12.5072	0	0	41.6503	13.9581	9.47443	15.59	11.9238	24.3808	1676.32	0	13.3584	8.45774	13.9484	33.3969	7.04564	59.0092	8.32665	4.2264	5.70516	7.91379
					IL12-P40	4.43449	2.98864	2.79988	3.9	5.7	3.5	13.7	0	0	0	0	0	0	9.01514	0	0	0	0	2.65711	0	0	0	4.30619	1.0043	0.591052	9.81571	9.43329	7.04959	57.4405	24.4362	14.798	16.3888	1.00564	9.42217	13.0861	7.3994	13.5182	18.4183	9.60236	6.01814	12.949	3.53625	6.01972
					MDC	12.1179	23.3254	10.9976	5.4	51.26	15.074	242	134.571	0	64.2185	211.396	3.3224	0	248.524	0	11.3612	6.20052	16.3857	173.103	48.6424	0	352.822	61.6007	74.3927	46.1555	200.105	16.0639	116.781	1195.56	1492.8	1849.67	1433.19	32.4281	225.453	428.297	13393.6	1512	352.328	19.9105	12.9913	105.838	11.1674	91.1241
					IL12-P70	1.66586	0.98764	1.44351	1.6	2.5	1.2	4.4	0	0	0	0	0	0	2.62186	0	0	0	0	0	0	0	0	0	0	0	3.53958	3.5131	2.59512	4.53671	4.07891	6.16077	6.78884	0	3.00079	1.66638	2.32375	2.4329	1.83133	2.97338	1.88714	0	1.72156	2.10635
					PDGF-AA	12.8736	7.60192	7.79506	8.055	8.52	8.85	32.89	1.08471	1.68552	7.76977	0	2.27464	27.0644	24.522	0	0	0	1.73404	17.4843	44.6565	42.2094	14.0141	9.35327	14.4165	18.5376	17.8335	12.2161	10.1586	8.83456	17.2277	10.5045	105.198	6.74979	9.29062	15.4705	16.2124	11.3563	10712148	16.5836	4.56935	8.38668	6.19052	8.07987
					IL13	0	0	0	0	0	0	0	0	0	0	0	0	0	0	0	0	0	0	0	0	0	0	0	0	0	3.25588	2.93048	0	2.40789	4.38656	3.98207	2.96381	0	0	0	0	2.17558	0	2.40789	0	0	0	0
					PDGF-AB	0	0.747983	2.68774	2.1	3.3	1.6	20.8	0	0	0	0	0	0	122.505	0	0	0	0	2.46068	0	0	0	3.69127	7.37984	5.16725	10.5103	12.2486	6.05437	29.9645	11.1348	17.0655	12.0863	7.3799	13.3569	9.89996	5.43767	13.483	22.5087	14.5961	2.55649	7.62574	0.86479	6.43475
					IL15	2.66016	3.8616	4.33252	2.6	2.7	3.8	4.8	0	0	2.39598	0	1.77256	0	9.38897	0	0	0	0	1.68618	0	0	0	4.22554	5.16935	8.68799	5.15533	3.16818	5.15533	6.55399	6.74188	6.78772	13.6369	1.50158	5.35052	4.45073	8.06061	10.0096	3.30557	9.13386	5.12365	2.75377	8.36467	10.2213
					sCD40L	10.5014	2.07142	9.32375	4.5	14.6	17.5	44.9	0	0	0	4.41577	0	0	189.919	0	0	0	0	0	2.97079	0	0	0	0	0	27.8664	31.3412	20.9901	102.789	181.274	100.62	88.4102	0	47.2215	15.1541	33.6304	9.26182	160.699	27.9135	26.7734	1.61506	5.72734	16.3615
					IL17a	0.978227	0.855201	0.809849	0.8	1.1	0.8	1.5	0	0	0	0	0	0	2.91961	0	1.75216	0	0	0	0	0	0	0	0	0	31.3661	1.38211	2.3066	6.70432	7.30769	3.60387	12.6178	0	2.76697	2.57367	1.61826	2.35972	3.58199	1.97614	1.08881	0	0.809849	2.24571
					IL-1Ra	4.03724	1.31681	3.04505	1.3	6.6	1.4	62.8	0	0	0	0	0	0	32.2546	0	0	0	0	1.79707	0	0	0	0.975531	0.396749	0.557734	65.2492	12.3013	10.765	80.5855	10.7325	43.8909	182.294	1.72307	5.97415	6.6152	107.641	15.9676	2.73175	71.0332	7.8525	1.9466	1.56164	14.5487
					IL1a	1.87581	1.84687	2.91135	1.9	1.9	2	3.1	22.7388	0	0	24.5098	0	0	2.27372	0	0	0	0	0	8.34854	0	2.74273	0	0	0	3.46722	1.64657	1.9441	4.01674	3.47762	96945232	3.40567	0	2.51121	3.07005	3.49638	3.87511	1359172	4.22441	2.46913	0	2.46933	3.0307
					IL9	2.18741	2.10265	3.10578	2.4	2.2	3.2	3.1	0	0	0	1.7151	0	0	2.521	0	0	0.513975	0	0.669799	0	0	0.784208	1.69362	0	0.157	2.57872	2.52644	2.71736	2.10757	2.84722	4.80378	13.607	0	2.27237	2.50074	2.65491	3.82544	2.59284	3.21807	2.30753	0	2.56211	2.51091
					IL1b	1.35633	1.42109	1.49516	1.42	1.6	1.6	1.8	0	0	0	0	0	0	1.90313	0	0	0	0	0	0	0	0	0	0	0	5.2371	1.866	1.90312	2.05169	1.71755	4.81552	5.80108	0	1.68046	1.53222	1.77329	1.74537	1.46737	7.73096	1.53219	0	1.40257	1.65265
					IL2	1.21544	1.29673	1.27349	1.3	1.4	1.3	2	0	0	0	0	0	0	1.61107	0	0	0	0	0	0	0	0	0	0	0	1.85656	1.7744	1.61107	2.07872	2.12554	5.26681	4.45497	0	1.84454	1.76273	2.68952	2.12639	1.3432	2.76022	1.56436	0	1.37808	2.19584
					IL3	1.6594	1.60196	1.84428	1.8	1.7	1.6	1.8	0.722901	2.33369	3.12323	3.92999	1.35184	1.82512	1.8344	4.99357	4.89888	2.90648	2.18264	0	2.38871	2.06355	2.93761	0	0	0	1.70056	1.62114	1.65461	1.68827	1.70807	1.64983	1.98456	0	1.63091	1.65027	1.66929	1.85894	1.54495	1.99351	1.74636	0	1.66929	1.64983
					IL4	2.25975	0.454337	0.727488	0.8	0.6	1.9	1.4	0	0	0	0	0	0	1181507	0	0	0	0	0	0	0	0	0	0	0	2.52884	0.457938	2.33992	2.61038	2.39419	2.44745	4.17324	0	0.836005	0.88963	1.64169	1.74919	0.674537	8.91703	1.051	0	0.727488	1.21211
					IL5	1.94324	1.90061	2.15229	1.9	1.9	2.2	2	0	0	0	0	0	0	2.18984	0	0	0	0	0	0	0	0	0	0	0	2.17708	1.84582	2.1895	2.55325	2.09048	42.6312	2.11517	0	2.02911	2.02901	6.1187	2.53571	1.91883	1.97996	1.8701	0	2.10289	2.05354
					IL6	2.03703	4.91469	1.9668	1.8	66.7	1.6	9.4	3.25314	9.83102	995.032	43.8429	9.38776	88.3516	37.5113	6.21713	1.70219	0.622015	3.23633	1.67022	5.73143	10.0947	71.9812	2.79552	0	0.770343	5367.35	141.716	734.694	17.2579	70.4633	41225.2	6883.95	0.387235	1240.49	14.5034	16.9976	22.2092	48360442	2362.65	3.36611	1.54767	2.70817	319.657
					IL7	1.41345	0.997357	0.882056	1.4	3.7	0.7	7.6	0	0	0	2.15924	0	0	3.19778	0	0	0	0	0	3.85822	0	0	0	0	0	4.76179	4.55377	4.06678	2.87904	3.47904	5.6227	3.64416	0	2.67906	2.56823	2.97393	2.49114	2.11389	5.12063	1.41345	0	2.21165	4.44865
					IL8	12.0628	69.5214	26.2739	12.1	157.6	15	808.7	82.8379	38.0644	2340.03	68.422	98.6315	44.1152	2003.36	48.0055	34.3529	54.4037	128.426	55.5246	40.2934	38.1174	622.808	79.4245	145.418	24.4766	5742.4	607.512	9751.24	584.435	336.073	3583.05	2800.76	20.9359	170.525	204.261	219.118	196.482	45.0862	20217.7	108.867	42.5357	59.1298	266.903
					IP10	362.678	276.373	702.287	105	387.9	785.3	842.416	9397.94	3802.78	1440.53	6003.97	1105.18	178.769	1983.8	318.646	405.771	331.921	1388.84	3899.86	7110.63	1265.52	3746.27	5123.42	1392.92	4701.09	5059.59	241.837	591.872	10000	10000	2061.91	26655.4	1259.87	7199.95	56989.6	10000	10000	23075.4	10000	3674.56	13360.1	2311.13	40218.1
					MCP1	786.31	869.91	392.715	683.2	3207	694	774.7	2287.21	881.072	5260.71	1228.71	1298.52	2029.18	7307.58	1303.03	377.215	924.155	1603.83	1059	5045.43	10000	1551.36	919.194	989.06	3496.95	3259.3	5231.02	4140.72	2709.16	1498.82	3980.34	9736.07	1362.77	5721.65	1580.3	5242.26	5847.33	334.994	51409.7	6830.16	2685.13	452.945	790.84
					MIP1a	0.822428	1.2216	1.72862	2.4	13.4	2.4	48.9	3.17642	0	0	0	0	0	6.32397	0	0	0	0	0	28.2428	3.10679	13.8394	6.3076	0	0	38.3073	0	13.0032	92.9327	20.8614	28.5828	140.065	0	7.3125	20.309	124.1	120.333	11.2636	12.7316	7.26263	0	3.6417	6.51071
					MIP1b	2.35383	1.52763	4.63178	4.8	8.8	204	40.6	0	0	0	0	0	17.4534	4.6097	0	0	0	0	3.09003	35.1509	29.9278	0	0	0	3.50816	19.7766	5.86393	8.90149	8.78237	7.18147	10.616	119.065	0	4.204	3.6906	13.8145	6.54654	9.26842	21.0342	7.13855	1.66826	2.75958	2.82285
					RANTES	1.77351	1.5066	2.19365	4.3	3.4	2.45	6.3	0	0	0	0	0	0	866.966	0	0	0	0	15.0008	228.296	0	0	9.55808	21.6649	2.48285	4.78394	1.65356	5.44441	58.4206	40.1401	8.55256	135.443	18.3888	4.33	29.3589	17.2393	12.7568	77.0055	9.16547	2.8341	4.35038	14.6951	6.99123
					TNFa	0	0	0	0	1	0	2.1	6.00479	1.66667	5.71192	1.71134	0	0	1.24358	0	0	0	0	0	0.927813	0	2.89954	1.72993	0	0	12.1101	0.48467	2.839	56.5676	13.025	6.11577	29.5213	0	4.22354	6.22618	19.9539	11.5949	11.5958	6.7093	1.31952	2.03582	0	2.73362
					TNFb	1.07097	0.954329	1.18496	1	1.2	1	1.5	0	0	0	0	0	0	1.83728	0	0	0	0	0	0	0	0	0	0	0	1.85478	1.22544	1.60853	1.76025	1.85618	2.32663	2.17634	0	1.64497	1.53217	1.53259	2.45361	1.0711	1.96938	1.18656	0	0.993344	1.03222
					VEGF	4.81791	2.9087	5.58025	5.8	12.24	3.1	18	0	0	0	35.241	0	0	12.5501	0	0	0	0	19.8571	53.9955	21.6665	0	0	0	31.5687	16.1522	4909.32	11.0702	24.4926	13.4399	67.5234	162.603	28.6015	16.2871	12.7853	15.409	19.0211	18.6273	26.2848	9.90111	19.8571	6.83627	10.639
					WBC	2	0	2	2	2	2	2	119	17	67	42	2	10	4	0	2	7	23	7	2	25	21	3	0	16	0	263	7	511	70	132	75	2	0	29	17	7	98	248	2	10	0	54
					PROTEIN	16	40	39	19	29	33	47	38	14	183	27	57	18	51	64	19	47	48	47	25	105	39	26	60	55	50	124	133	910	44	93	54	19	83	113	70	118	163	34	27	45	34	72
					GLUCOSE	81	82	49	68	72	60	32	79	71	197	48	59	42	62	66	58	65	60	65	82	95	81	50	74	63	66	11	89	59	52	37	68	56	87	77	36	32	60	87	69	60	79	59
